# Supplementary material for: Differential selection and mutation between dsDNA and ssDNA phages shape the evolution of their genomic AT percentage
Source: BMC Genet. 2005 Apr 11;6:20. doi: 10.1186/1471-2156-6-20 (PMC1087484; doi:10.1186/1471-2156-6-20)
Supplement: Additional File 1 — List of bacteriophage and their hosts. Also included are the genomic AT% of the host species and the phage nucleotide frequencies, in html format. [file 1471-2156-6-20-S1.xls]

## Sheet: Sheet1
Bacteriophage	GenBank	A	C	G	T	Bacterial host	Host AT%	Type
Acholeplasma phage L2	NC_001447	4268	1782	2042	3873	Acholeplasma laidlawii	0.671879	dsDNA
Alteromonas phage PM2	NC_000867	3176	1822	2428	2653	Pseudoalteromonas	0.623269	dsDNA
Bacteriophage 933W	NC_000924	15964	14057	16388	15261	Escherichia coli O157:H7 EDL933	0.495564	dsDNA
Bacteriophage A118	NC_003216	14567	6462	8282	11523	Listeria monocytogenes	0.62019	dsDNA
Bacteriophage B103	NC_004165	5874	3426	3590	5740	Bacillus subtilis	0.564823	dsDNA
Bacteriophage bIL170	NC_001909	10258	5405	5501	10590	Lactococcus lactis	0.646706	dsDNA
Bacteriophage bIL285	NC_002666	12605	5480	7025	10428	Lactococcus lactis subsp. lactis	0.646706	dsDNA
Bacteriophage bIL286	NC_002667	14926	6610	8167	12131	Lactococcus lactis IL1403	0.646706	dsDNA
Bacteriophage bIL309	NC_002668	12925	5896	7287	10841	Lactococcus lactis IL1403	0.646706	dsDNA
Bacteriophage bIL310	NC_002669	5112	2667	2699	4479	Lactococcus lactis IL1403	0.646706	dsDNA
Bacteriophage bIL311	NC_002670	4891	2310	2658	4651	Lactococcus lactis IL1403	0.646706	dsDNA
Bacteriophage bIL312	NC_002671	5335	2297	2718	4829	Lactococcus lactis IL1404	0.646706	dsDNA
Bacteriophage HK620	NC_002730	10582	8653	9227	9835	Escherichia coli	0.494213	dsDNA
Enterobacteriophage HK97	NC_002167	10387	9601	10180	9564	Escherichia coli	0.494213	dsDNA
Bacteriophage K139	NC_003313	9561	8315	7873	7357	Vibrio cholerae O139	0.525124	dsDNA
Bacteriophage L5	NC_003695	790	364	446	835	Leuconostoc oenos	0.635964	dsDNA
Bacteriophage lambda	NC_001416	12334	11362	12820	11986	Escherichia coli	0.494213	dsDNA
Bacteriophage Mx8	NC_003085	8189	16545	17012	7788	Myxococcus xanthus strain DK883	0.306795	dsDNA
Bacteriophage N15	NC_001901	11635	11396	12335	11009	Escherichia coli	0.494213	dsDNA
Bacteriophage P27	NC_003356	10790	9530	11481	10774	E. coli ONT:H- strain 2771/97	0.494213	dsDNA
Bacteriophage P4	NC_001609	3008	2864	2893	2859	Escherichia coli	0.494213	dsDNA
Bacteriophage phi CTX	NC_003278	7316	11906	10375	5983	Pseudomonas aeruginosa (strain PA158)	0.334443	dsDNA
Bacteriophage phi ETA	NC_003288	15885	6651	8613	11932	Staphylococcus aureus E-1	0.671489	dsDNA
Bacteriophage phi-105	NC_004167	12388	7556	9232	10149	Bacillus subtilis	0.564823	dsDNA
Bacillus phage phi29	NC_001423	6248	3373	4308	5437	Bacillus subtilis	0.564823	dsDNA
Bacteriophage phi-C31	NC_001978	7629	12659	13732	7467	Streptomyces	0.278813	dsDNA
Bacteriophage phi3626	NC_003524	13735	3112	6398	10262	Clostridium perfringens	0.714339	dsDNA
Bacteriophage phiE125	NC_003309	10376	15253	17407	10337	Burkholderia thailandensis	0.388635	dsDNA
Bacteriophage phiYeO3-12	NC_001271	10379	9360	10690	9171	Yersinia enterocolitica serotype O:3	0.557921	dsDNA
Bacteriophage sk1	NC_001835	9197	4808	5011	9435	Lactococcus lactis	0.646706	dsDNA
Bacteriophage SPBc2	NC_001884	45580	21078	25477	42281	Bacillus subtilis	0.564823	dsDNA
Bacteriophage SPP1	NC_004166	14693	8232	11001	10081	Bacillus subtilis	0.564823	dsDNA
Bacteriophage T3	NC_003298	10093	8935	10131	9049	Escherichia coli	0.494213	dsDNA
Bacteriophage TP901-1	NC_002747	13401	5910	7416	10940	Lactococcus lactis	0.646706	dsDNA
Bacteriophage Tuc2009	NC_002703	13614	6155	7735	10843	Lactococcus lactis	0.646706	dsDNA
Bacteriophage VT2-Sa	NC_000902	15624	14020	16398	14900	Escherichia coli O157:H7	0.494629	dsDNA
Cyanophage P60	NC_003390	10954	12710	12762	11446	Synechococcus sp. WH7803	0.404181	dsDNA
Enterobacteria phage 186	NC_001317	7461	7801	8456	6906	Escherichia coli	0.494213	dsDNA
Enterobacteria phage HK022	NC_002166	10672	9695	10470	9914	Escherichia coli	0.494213	dsDNA
Enterobacteria phage Mu	NC_000929	9110	8932	10181	8494	Escherichia coli	0.494213	dsDNA
Enterobacteria phage P2	NC_001895	8398	7983	8870	8342	Escherichia coli	0.494213	dsDNA
Enterobacteria phage P22	NC_002371	11467	9680	9964	10613	Salmonella typhimurium	0.477785	dsDNA
Enterobacteria phage PRD1	NC_001421	3949	3337	3840	3799	Escherichia coli	0.494213	dsDNA
Enterobacteria phage T4	NC_000866	53776	31725	27894	55505	Escherichia coli	0.494213	dsDNA
Enterobacteria phage T7	NC_001604	10842	9038	10291	9766	Escherichia coli	0.494213	dsDNA
Haemophilus phage HP1	NC_001697	10594	6221	6723	8817	Haemophilus influenzae	0.618497	dsDNA
Haemophilus phage HP2	NC_003315	10411	6116	6467	8514	Haemophilus influenzae	0.618497	dsDNA
Lactobacillus bacteriophage phi adh	NC_000896	15226	6856	8719	12984	Lactobacillus gasseri	0.647503	dsDNA
Lactobacillus casei bacteriophage A2	NC_004112	13041	8915	10572	10883	Lactobacillus casei	0.57239	dsDNA
Lactococcus lactis bacteriophage ul36	NC_004066	12869	5886	7301	10742	Lactococcus lactis	0.646706	dsDNA
Lactococcus phage BK5-T	NC_002796	14335	6216	7775	11677	Lactococcus lactis	0.646706	dsDNA
Lactococcus phage c2	NC_001706	7255	3765	4285	6867	Lactococcus lactis	0.646706	dsDNA
Listeria phage 2389	NC_003291	13627	5360	7703	10928	Listeria monocytogenes	0.62019	dsDNA
Methanobacterium phage psiM2	NC_001902	7775	5422	6669	6245	Methanobacterium thermoautotrophicum	0.504561	dsDNA
Methanothermobacter wolfeii prophage psiM100	NC_002628	9307	6294	7890	7516	Methanothermobacter wolfeii	0.554312	dsDNA
Mycobacteriophage Bxb1	NC_002656	9240	16480	15695	9135	Mycobacterium smegmatis	0.305088	dsDNA
Mycobacteriophage D29	NC_001900	8879	15859	15357	9041	Mycobacterium tuberculosis	0.343883	dsDNA
Mycobacteriophage TM4	NC_003387	9127	17750	18212	7708	Mycobacterium avium	0.342489	dsDNA
Mycobacterium phage L5	NC_001335	9633	16533	16026	10105	Mycobacterium tuberculosis	0.343883	dsDNA
Mycoplasma arthritidis bacteriophage MAV1	NC_001942	6151	2134	2408	4951	Mycoplasma arthritidis	0.682797	dsDNA
Mycoplasma virus P1	NC_002515	4270	1490	1634	4266	Mycoplasma pulmonis	0.733635	dsDNA
Pseudomonas phage D3	NC_002484	11533	16034	16582	12276	Pseudomonas aeruginosa	0.334443	dsDNA
Roseophage SIO1	NC_002519	10954	9042	9375	10521	Roseobacter	0.459233	dsDNA
Shigella flexneri bacteriophage V	NC_003444	9204	8739	10083	9048	Shigella flexneri	0.491105	dsDNA
Sinorhizobium meliloti phage PBC5	NC_003324	10725	17741	17562	11388	Sinorhizobium meliloti 2011	0.372711	dsDNA
Staphylococcus aureus bacteriophage PVL	NC_002321	15484	5928	7964	12025	Staphylococcus aureus ATCC 49775	0.671489	dsDNA
Staphylococcus aureus prophage phiPV83	NC_002486	16960	6563	8714	13399	Staphylococcus aureus	0.671489	dsDNA
Staphylococcus aureus temperate phage phiSLT	NC_002661	16197	6102	8204	12439	Staphylococcus aureus	0.671489	dsDNA
Streptococcus phage Cp-1	NC_001825	6561	3567	3944	5271	Streptococcus pneumoniae	0.602937	dsDNA
Streptococcus pneumoniae bacteriophage MM1	NC_003050	13872	6669	8801	10922	Streptococcus pneumoniae	0.602937	dsDNA
Streptococcus thermophilus bacteriophage 7201	NC_002185	12194	6260	7475	9537	Streptococcus thermophilus	0.646395	dsDNA
Streptococcus thermophilus bacteriophage DT1	NC_002072	11938	6171	7435	9276	Streptococcus thermophilus	0.646395	dsDNA
Streptococcus thermophilus bacteriophage Sfi11	NC_002214	13589	6874	8474	10870	Streptococcus thermophilus	0.646395	dsDNA
Streptococcus thermophilus bacteriophage Sfi19	NC_000871	12929	6396	7907	10138	Streptococcus thermophilus	0.646395	dsDNA
Streptococcus thermophilus bacteriophage Sfi21	NC_000872	14058	6911	8393	11377	Streptococcus thermophilus	0.646395	dsDNA
Stx2 converting bacteriophage I	NC_003525	15985	14076	16429	15275	Escherichia coli O157:H7	0.494629	dsDNA
Temperate phage PhiNIH1.1	NC_003157	14159	7084	9037	11516	Streptococcus pyogenes	0.614488	dsDNA
Vibriophage VpV262	NC_003907	11597	11422	11289	11566	Vibrio parahaemolyticus	0.525613	dsDNA
Bacillus phage GA-1	NC_002649	6790	3802	3520	7016	Bacillus sp.	0.563985	dsDNA
Acholeplasma phage MV-L1	NC_001341	1791	790	705	1205	Acholeplasma laidlawii	0.671879	ssDNA
Bacteriophage VfO3K6	NC_002362	2356	1956	2011	2461	Vibrio parahaemolyticus O3:K6	0.525613	ssDNA
Bacteriophage VfO4K68	NC_002363	1779	1599	1656	1857	Vibrio parahaemolyticus	0.525613	ssDNA
Bacteriophage VSKK	NC_003311	1767	1604	1370	2097	Vibrio cholerae O139 strain BO4	0.525124	ssDNA
Chlamydia phage 2	NC_002194	1306	849	1019	1389	Chlamydia psittaci	0.607939	ssDNA
Chlamydia phage phiCPAR39	NC_002180	1311	832	1009	1380	Chlamydophila pneumoniae AR39	0.594252	ssDNA
Chlamydia phage PhiCPG1	NC_001998	1309	843	1013	1364	Chlamydia psittaci	0.607939	ssDNA
Chlamydia psittaci bacteriophage chp1	NC_001741	1305	682	1098	1792	Chlamydia psittaci	0.607939	ssDNA
Coliphage alpha3	NC_001330	1431	1325	1425	1906	Escherichia coli	0.494213	ssDNA
Enterobacteria phage M13	NC_003287	1575	1296	1315	2221	Escherichia coli	0.494213	ssDNA
Coliphage phiK	NC_001730	1416	1318	1417	1938	Escherichia coli	0.494213	ssDNA
Coliphage phiX174	NC_001422	1291	1157	1254	1684	Escherichia coli	0.494213	ssDNA
Enterobacteria phage G4	NC_001420	1519	1446	1102	1510	Escherichia coli	0.494213	ssDNA
Enterobacteria phage I2-2	NC_001332	1644	1383	1498	2219	Escherichia coli	0.494213	ssDNA
Enterobacteria phage If1	NC_001954	2324	1747	1948	2435	Escherichia coli	0.494213	ssDNA
Enterobacteria phage Ike	NC_002014	1730	1302	1489	2362	Escherichia coli	0.494213	ssDNA
Enterobacteria phage S13	NC_001424	1288	1137	1251	1710	Salmonella	0.478426	ssDNA
Phage phiMH2K	NC_002643	1597	1279	839	879	Bdellovibrio bacteriovorus	0.486966	ssDNA
Propionibacterium phage phiB5	NC_003460	747	1528	2203	1326	Propionibacterium freudenreichii	0.303462	ssDNA
Pseudomonas phage Pf1	NC_001331	1425	2300	2219	1405	Pseudomonas aeruginosa	0.334443	ssDNA
Pseudomonas phage Pf3	NC_001418	1159	1242	1404	2028	Pseudomonas aeruginosa	0.334443	ssDNA
Spiroplasma phage 1-C74	NC_003793	2858	623	1176	3111	Spiroplasma citri	0.746897	ssDNA
Spiroplasma phage 1-R8A2B	NC_001365	3068	669	1225	3311	Spiroplasma citri	0.746897	ssDNA
Spiroplasma phage 4	NC_003438	1504	524	893	1500	Spiroplasma melliferum	0.697186	ssDNA
Vibrio cholerae filamentous bacteriophage fs-2	NC_001956	2279	2025	1827	2520	Vibrio cholerae O138	0.525124	ssDNA
Vibrio phage VSK	NC_003327	1787	1615	1389	2091	Vibrio cholerae O139	0.525124	ssDNA
Xanthomonas phage Cf1c	NC_001396	1519	2123	2121	1545	Xanthomonas campestris	0.349314	ssDNA
